# Supplementary material for: A Systematic Review of Population-Based Studies of Chronic Bowel Symptoms in Cancer Survivors following Pelvic Radiotherapy
Source: Cancers (Basel). 2023 Aug 9;15(16):4037. doi: 10.3390/cancers15164037 (PMC10452492; doi:10.3390/cancers15164037)
Supplement: Supplementary file 1 [file cancers-15-04037-s001.zip]

Archive with 1 entries (1 files):
- cancers-2527646-supplementary.pdf
